# Supplementary material for: An algorithm for fragment-aware virtual network reconfiguration
Source: PLoS One. 2018 Nov 21;13(11):e0207705. doi: 10.1371/journal.pone.0207705 (PMC6248979; doi:10.1371/journal.pone.0207705)
Supplement: S1 File — This document contains the initial data in the simulations. (ZIP) [file pone.0207705.s002.zip]

Archive with 19 entries (18 files):
- initial data/
- initial data/PN.mat
- initial data/VN_n2t10_cpu0t10_bw0t50.mat
- initial data/VN_n2t10_cpu0t20_bw0t50.mat
- initial data/VN_n2t10_cpu0t30_bw0t50.mat
- initial data/VN_n2t10_cpu0t40_bw0t50.mat
- initial data/VN_n2t10_cpu0t50_bw0t10.mat
- initial data/VN_n2t10_cpu0t50_bw0t20.mat
- initial data/VN_n2t10_cpu0t50_bw0t30.mat
- initial data/VN_n2t10_cpu0t50_bw0t40.mat
- initial data/VN_n2t10_cpu0t50_bw0t50.mat
- initial data/VN_n2t10_cpu0t50_bw0t60.mat
- initial data/VN_n2t10_cpu0t50_bw0t70.mat
- initial data/VN_n2t10_cpu0t50_bw0t80.mat
- initial data/VN_n2t10_cpu0t50_bw0t90.mat
- initial data/VN_n2t10_cpu0t60_bw0t50.mat
- initial data/VN_n2t10_cpu0t70_bw0t50.mat
- initial data/VN_n2t10_cpu0t80_bw0t50.mat
- initial data/VN_n2t10_cpu0t90_bw0t50.mat
